# Supplementary material for: Characterizing the International Migration Barriers with a Probabilistic Multilateral Migration Model
Source: Sci Rep. 2016 Sep 6;6:32522. doi: 10.1038/srep32522 (PMC5011646; doi:10.1038/srep32522)
Supplement: Supplementary Dataset [file srep32522-s2.xls]

## Sheet: Sheet1
	Albania	Angola	Antigua and Barbuda	Armenia	Australia	Austria	Azerbaijan	Bahamas	Bangladesh	Belarus	Belgium	Belize	Benin	Bhutan	Bolivia	Bosnia and Herzegovina	Brazil	Bulgaria	Burkina Faso	Burundi	Cambodia	Cameroon	Canada	Central African Republic	Chad	Chile	Colombia	Comoros	Republic of Congo	Costa Rica	C魌e d Ivoire	Croatia	Cyprus	Czech Republic	Denmark	Dominica	Dominican Republic	Ecuador	Egypt	El Salvador	Equatorial Guinea	Estonia	Ethiopia	Fiji	Finland	France	Gabon	Gambia	Georgia
Albania	0	15.4554	16.5013	15.4926	8.92248	12.911	15.6221	16.8031	15.3568	15.7178	18.2635	15.6254	15.3361	15.4635	15.46	15.5724	15.8381	15.7409	15.3245	15.3033	15.349	15.3689	7.47709	15.3057	15.3298	11.886	15.6902	15.332	15.4118	15.739	15.3796	15.982	11.4069	16.2418	10.8333	15.6765	12.9428	10.3919	15.6232	15.5492	16.5356	16.0083	15.3069	15.5507	12.907	16.8463	15.9034	15.3335	15.4645
Angola	17.6657	0	18.5923	17.5836	12.9142	19.1372	17.7131	18.8941	17.4478	17.8088	11.6714	17.7164	17.4271	17.5545	15.5361	17.6634	13.1416	17.8319	17.4155	17.3943	17.44	17.4599	11.2304	12.6092	17.4208	13.2838	17.7812	17.423	7.49496	17.83	17.4706	18.073	19.2017	18.3327	14.6263	17.7675	15.2161	13.1628	17.7142	17.6402	18.6265	18.0993	17.3979	17.6416	13.6358	9.33492	17.9944	17.4245	17.5555
Antigua and Barbuda	11.2211	11.1018	0	11.139	9.25347	12.6925	11.2684	12.4494	11.0031	11.3641	11.8949	10.3554	10.9825	11.1098	11.1064	11.2188	11.4844	11.3872	10.9708	10.9496	10.9953	11.0152	5.7256	10.952	10.9761	11.5841	11.3365	10.9784	11.0582	11.3853	11.0259	11.6283	12.757	11.8881	11.6782	5.69705	6.10423	7.64766	11.2696	11.1955	12.1819	11.6546	10.9532	11.197	10.9047	8.24415	11.5497	10.9798	11.1108
Armenia	15.8953	15.776	16.8219	0	10.7309	17.3668	15.9427	17.1237	15.6774	6.81831	10.803	15.946	15.6567	15.7841	15.7806	15.893	16.1587	16.0615	15.6451	15.6239	15.6696	15.6895	9.96131	15.6263	15.6504	13.3962	16.0108	15.6526	15.7324	16.0596	15.7002	16.3026	10.3004	15.6461	11.1876	15.9971	14.362	11.3924	15.9438	15.8698	16.8561	16.3289	15.6275	15.8712	12.1946	6.89877	16.224	15.6541	15.7851
Australia	16.407	16.2876	16.4173	16.3249	0	10.0634	16.4543	13.3517	16.189	16.55	11.4713	14.155	16.1684	16.2957	11.4639	16.4046	14.3677	16.5731	16.1567	16.1355	10.1773	16.2011	9.6399	16.1379	16.162	9.40639	16.5224	16.1643	16.244	16.5712	16.2118	11.1705	9.883	16.1577	11.7224	16.5088	12.2709	9.58577	16.4554	16.3814	17.3678	16.8405	16.1391	9.96942	10.6246	17.6785	16.7356	16.1657	16.2967
Austria	15.3476	15.2283	16.2742	15.2655	7.82812	0	15.395	14.9665	15.1297	15.4906	9.53889	13.0957	15.109	15.2364	9.85071	15.3453	11.5166	15.5138	15.0974	15.0762	15.1219	15.1418	8.20889	15.0786	15.1027	8.85682	15.4631	15.1049	15.1847	15.5119	15.1525	9.91133	10.95	12.7005	10.6457	15.4494	8.93529	8.18516	15.3961	15.3221	16.3084	15.7812	15.0798	15.3235	10.2777	16.6192	15.6763	15.1064	15.2374
Azerbaijan	16.8119	16.6925	17.7385	5.01812	12.0947	13.3417	0	18.0402	16.5939	16.9549	13.9994	16.8625	16.5733	16.7006	15.7809	16.8096	17.0752	16.978	16.5616	16.5404	14.9767	16.606	10.063	16.5428	16.5669	17.1749	16.9273	16.5692	16.6489	16.9761	16.6167	17.2191	15.0336	17.4789	13.1258	16.9137	16.888	14.8479	16.8603	16.7863	17.7727	17.2454	16.544	16.7878	13.8564	18.0834	17.1405	16.5706	16.7016
Bahamas	12.3691	12.2498	12.3794	12.287	7.88678	13.8406	12.4165	0	12.1512	12.5122	11.4336	11.5035	12.1305	12.2579	12.2544	12.3668	12.6325	12.5353	12.1189	12.0977	12.1434	12.1633	13.8676	12.1001	12.1242	12.7322	12.4846	12.1264	12.2062	12.5334	12.174	12.7764	12.2957	13.0362	11.7276	12.4709	8.35091	7.59176	12.4176	12.3436	13.3299	12.8027	12.1013	12.3451	12.0528	9.11351	12.6978	12.1279	12.2589
Bangladesh	19.9136	19.7943	20.8402	19.8315	10.9891	15.5936	19.9609	21.1419	0	20.0566	15.2825	19.0479	19.675	19.8024	16.58	19.9113	20.1769	20.0798	19.6633	19.6422	19.6879	19.7077	10.7703	19.6446	19.6686	17.5686	20.029	19.6709	19.7507	20.0779	19.7185	20.3209	14.9021	20.5806	15.4879	20.0154	19.0734	17.4388	13.2837	19.8881	20.8744	20.3471	19.6458	13.0463	14.5442	21.1852	20.2423	19.6724	19.8034
Belarus	16.8452	16.7259	17.7718	16.7631	11.1865	12.2019	16.8926	18.0736	16.6273	0	12.4111	16.8959	16.6066	16.734	14.7156	16.8429	17.1086	17.0114	16.595	16.5738	16.6195	16.6394	9.13963	16.5762	16.6003	14.5002	16.9607	16.6025	12.5079	17.0095	16.6501	17.2525	12.5522	16.596	11.5309	16.947	14.9064	13.4149	13.5795	16.8197	17.806	17.2788	16.5774	16.8212	12.597	11.541	17.1739	16.604	16.735
Belgium	14.3833	14.264	15.3099	14.3012	7.46178	8.46456	14.4306	12.3927	14.1653	14.5263	0	13.5176	14.1447	14.2721	8.07928	14.381	11.3324	14.5494	14.133	14.1118	14.1576	14.1774	6.91507	14.1143	14.1383	7.4084	14.4987	14.1406	14.2204	14.5475	14.1881	14.7905	10.2844	14.134	15.7567	14.4851	8.65276	6.73914	14.4318	14.3578	15.3441	14.8168	14.1154	14.3592	9.99789	3.395	8.10193	14.142	14.2731
Belize	13.3785	13.2591	12.2901	13.2964	9.83845	14.8499	13.4258	14.6068	13.1605	13.5215	12.4429	0	13.1398	13.2672	5.91773	13.3761	13.6418	13.5446	13.1282	13.107	13.1527	13.1726	7.10521	13.1094	13.1335	12.8252	13.4939	13.1357	13.2155	8.40691	13.1833	13.7857	13.305	14.0455	13.1424	13.4802	9.76569	10.9037	13.4269	8.18814	14.3393	13.812	13.1106	13.3544	14.6715	14.65	13.7071	13.1372	13.2682
Benin	17.0659	16.9465	17.9925	16.9838	15.2989	18.5373	17.1132	18.2942	16.8479	17.2089	12.7291	17.1165	0	16.9546	16.9511	17.0635	17.3292	17.232	7.89595	16.7944	16.8401	16.86	12.8689	10.8116	16.8209	15.8194	17.1813	16.8232	7.48762	17.2301	4.91356	17.4731	16.5869	17.7329	15.4435	17.1677	14.6162	15.1019	17.1143	17.0403	18.0267	17.4994	16.798	17.0418	17.4426	7.69858	7.60253	16.8246	16.9556
Bhutan	14.3699	14.2505	15.2965	14.2878	9.79621	15.8413	14.4172	15.5982	14.1519	14.5129	11.4979	14.4205	14.1313	0	14.2552	14.3676	14.6332	14.536	14.1196	14.0984	14.1441	14.164	12.7548	14.1008	14.1249	14.7329	14.4853	14.1272	14.2069	14.5341	14.1747	14.7771	15.9058	15.0369	12.8811	14.4717	12.4311	14.4208	14.4184	14.3443	15.3307	14.8034	14.102	14.3458	15.6629	9.14542	14.6985	14.1286	14.2596
Bolivia	17.0564	16.9371	17.983	16.9743	12.2663	18.5279	17.1037	18.2847	16.8384	17.1994	12.0627	13.7058	16.8178	16.9452	0	17.0541	11.6243	17.2226	16.8062	16.785	16.8307	16.8506	10.1146	16.7874	16.8114	7.49725	17.1718	16.8137	16.8935	17.2207	16.8613	17.4637	15.8843	17.7234	12.9702	17.1582	11.6211	8.95616	17.1049	17.0309	18.0172	17.4899	16.7886	17.0323	13.8223	18.328	17.3851	16.8152	16.9462
Bosnia and Herzegovina	16.0285	15.9092	16.9551	15.9464	6.77188	7.37527	16.0759	17.2569	15.8106	16.1716	18.7173	16.0792	15.7899	15.9173	15.9138	0	8.89861	16.1947	15.7783	15.7571	15.8028	15.8227	7.62639	15.7595	15.7836	13.3958	16.144	15.7858	15.8656	16.1928	15.8334	4.31855	13.5127	15.0861	17.4019	16.1303	14.4952	12.966	16.077	16.003	16.9893	16.4621	15.7607	16.0045	9.24992	17.3001	16.3572	15.7873	15.9183
Brazil	19.6952	19.5759	20.6218	19.6131	11.4595	12.8595	19.7425	20.0072	19.4772	19.8382	13.263	17.7309	19.4566	19.5839	9.50713	19.6929	0	19.8613	19.4449	19.4237	19.4695	19.4893	11.9246	19.4262	19.4502	10.6362	19.8106	19.4525	19.5323	19.8594	19.5	16.4135	17.0567	20.3622	13.6722	19.797	13.302	10.9824	19.7437	14.8413	20.656	20.1287	19.4273	19.6711	14.7687	10.5899	20.0238	19.4539	19.5849
Bulgaria	16.5458	16.4265	17.4724	16.4637	10.1495	9.01516	16.5931	17.7741	16.3278	16.6888	10.7114	16.5964	16.3072	16.4346	13.1169	16.5435	15.1997	0	16.2955	16.2743	16.3201	16.3399	7.99299	16.2768	16.3008	11.6487	16.6612	16.3031	16.3829	16.71	16.3506	16.953	9.28691	14.3506	10.5076	16.6476	11.1206	10.3821	16.5943	16.5203	17.5066	16.9793	16.278	16.5217	10.9771	7.84774	16.8745	16.3045	8.42919
Burkina Faso	17.4945	17.3752	18.4211	17.4124	18.8411	18.966	17.5419	18.7229	17.2766	17.6376	13.1667	17.5452	7.89373	17.3833	17.3798	17.4922	17.7579	17.6607	0	17.2231	17.2688	17.2887	13.4616	11.9785	17.2496	17.8576	17.61	17.2518	17.3316	17.6588	2.29688	17.9018	19.0305	18.1616	15.2436	17.5963	17.5707	15.0197	17.543	17.469	18.4554	17.9281	17.2267	17.4705	17.8713	9.31577	10.8932	17.2533	17.3843
Burundi	17.0533	16.934	17.9799	16.9712	10.3656	18.5247	17.1006	18.2816	16.8353	17.1963	10.4366	17.1039	16.8147	16.942	16.0223	17.051	17.3166	17.2194	16.803	0	16.8276	16.8474	9.78495	12.7325	16.8083	15.8069	17.1687	16.8106	16.8904	17.2175	16.8581	17.4605	16.9798	17.7203	12.7312	17.1551	16.2131	17.1042	17.1018	17.0278	18.0141	17.4868	16.7854	17.0292	16.0438	10.2431	17.3819	16.812	16.943
Cambodia	17.5473	17.428	18.4739	17.4652	9.05171	11.6209	17.5946	18.7756	17.3293	17.6903	12.5947	17.5979	17.3087	17.436	16.5163	17.545	17.8106	17.7134	17.297	17.2758	0	17.3414	9.60667	17.2782	17.3023	15.8954	17.6627	17.3046	17.3844	17.7115	17.3521	17.9545	17.4738	18.2143	14.0341	17.6491	13.2414	13.7375	17.5958	17.5217	18.5081	17.9808	17.2794	17.5232	13.6066	6.86358	17.8759	17.306	17.437
Cameroon	17.8431	17.7237	18.7697	17.761	13.3175	19.3145	17.8904	19.0714	17.6251	17.9861	12.3335	17.8937	17.6045	17.7318	16.8121	17.8407	18.1064	18.0092	17.5928	17.5716	17.6173	0	11.2745	8.05842	7.17722	17.2898	17.9585	17.6004	8.91297	18.0073	17.6479	18.2503	15.2438	18.5101	13.8343	17.9449	17.0029	13.1065	17.8915	17.8175	12.5695	18.2766	17.5752	17.819	15.1753	7.08744	8.00636	17.6018	17.7328
Canada	16.711	16.5916	12.3646	16.6289	7.59408	10.7784	16.7583	11.0416	16.493	16.854	10.4337	10.7515	16.4724	16.5997	8.70735	16.7086	13.9786	16.8771	16.4607	16.4395	11.4581	16.5051	0	16.4419	16.466	8.94687	15.9101	16.4683	16.548	16.8752	16.5158	12.1946	10.866	16.4617	10.297	16.8128	8.99452	8.09198	9.37545	11.8571	17.6718	17.1445	16.4431	16.6869	11.3674	17.9825	10.4196	16.4697	16.6007
Central African Republic	16.3632	16.2439	17.2898	16.2811	16.1003	17.8347	16.4105	17.5915	16.1452	16.5062	13.0922	13.7058	16.1246	16.252	16.2485	16.3609	16.6265	16.5294	16.1129	16.0918	16.1375	16.1573	12.9751	0	3.91421	15.1168	16.4786	16.1205	6.19831	16.5275	16.1681	16.7705	15.037	17.0302	15.434	16.465	14.8299	14.3992	16.4117	16.3377	17.324	16.7967	16.0954	16.3391	16.74	7.19949	16.6919	16.122	16.253
Chad	17.2865	17.1672	18.2131	17.2044	15.4142	18.758	17.3338	18.5149	17.0685	17.4295	13.5375	17.3371	17.0479	17.1753	16.2555	17.2842	17.5499	17.4527	17.0363	17.0151	17.0608	7.50968	12.6429	5.74092	0	13.9607	17.4019	17.0438	8.16912	17.4508	17.0914	17.6938	18.8225	17.9535	15.7977	17.3883	16.4463	17.3374	17.335	17.261	18.2473	17.72	17.0187	17.2624	16.9701	9.16314	17.6152	17.0453	17.1763
Chile	17.1594	17.0401	18.086	17.0773	8.97425	11.0694	17.2067	18.3877	16.9414	17.3024	10.7296	15.1951	16.9208	17.0481	8.22625	17.1571	12.112	17.3255	16.9091	16.8879	16.9336	16.9535	9.0149	16.8903	16.9144	0	17.2748	16.9167	16.9964	17.3236	16.9642	14.0113	14.7833	17.8264	11.4637	17.2612	10.075	7.0345	17.2079	12.3674	18.1202	17.5929	16.8915	17.1353	12.5123	9.29237	17.488	16.9181	17.0491
Colombia	18.3773	18.2579	19.3039	18.2952	10.7221	19.8487	18.4246	19.6056	18.1593	18.5203	12.1236	15.5657	18.1387	18.266	10.648	18.3749	14.4285	18.5434	18.127	18.1058	18.1515	18.1714	8.73201	18.1082	18.1323	9.78097	0	18.1345	18.2143	18.5415	18.1821	18.7845	15.0266	19.0443	12.0533	18.4791	10.384	5.81878	18.4257	12.6563	19.3381	18.8108	18.1094	18.3532	13.0603	9.89689	18.7059	18.136	18.267
Comoros	14.4324	14.313	15.3589	14.3502	12.3777	15.9038	14.4797	15.6607	14.2144	14.5754	17.1211	13.5667	14.1937	14.3211	14.3176	14.43	14.6957	14.5985	14.1821	14.1609	14.2066	14.2265	12.2419	14.1633	14.1874	13.1859	14.5478	0	14.2694	14.5966	14.2372	14.8396	15.9683	15.0994	14.1963	14.5341	14.5085	14.4833	6.60989	14.4068	15.3932	14.8659	14.1645	14.4083	14.8091	4.60318	14.761	14.1911	14.3221
Republic of Congo	16.1352	8.51065	17.0618	16.0531	10.1636	17.6066	16.1825	17.3635	15.9172	16.2782	9.59626	16.1858	15.8966	16.024	13.1583	16.1329	16.3985	16.3013	15.8849	15.8637	15.9095	15.9293	12.263	7.91901	9.37921	13.3847	16.2506	15.8925	0	16.2994	15.94	16.5424	10.3613	16.8022	12.3728	16.237	16.2113	11.974	16.1837	16.1097	17.096	16.5687	15.8673	16.1111	14.2094	5.45337	6.60785	15.8939	16.0249
Costa Rica	16.0335	15.9141	16.96	15.9514	11.6196	17.5049	16.0808	12.4743	15.8155	16.1765	12.5484	11.9097	15.7948	15.9222	10.5365	16.0311	15.3805	16.1996	15.7832	15.762	15.8077	15.8276	9.81656	15.7644	15.7885	9.63664	13.8463	15.7907	15.8705	0	15.8383	16.4407	15.96	16.7005	13.0248	16.1352	9.14826	8.29389	16.0819	9.89314	16.9943	16.467	15.7656	16.0094	13.5199	17.305	16.3621	15.7922	15.9232
C魌e d Ivoire	17.7328	17.6134	18.6594	17.6507	12.1228	19.2042	17.7801	18.9611	17.5148	17.8758	12.0003	17.7834	17.4942	17.6215	15.6031	17.7305	17.9961	17.8989	2.92158	17.4613	17.507	17.5269	10.4202	11.5846	17.4878	14.3463	17.8482	17.4901	17.5698	17.897	0	18.14	19.2687	14.8444	12.0784	17.8346	15.2831	15.7688	17.7812	17.7072	18.6936	18.1663	17.4649	17.7087	13.6787	6.91292	8.93965	17.4915	17.6225
Croatia	15.7646	15.6452	16.6911	15.6825	6.16569	17.236	15.8119	16.9929	15.5466	15.9076	18.4533	14.2057	15.5259	15.6533	11.5555	5.66401	16.0279	15.9307	15.5143	15.4931	15.5388	15.5587	7.4706	15.4955	15.5196	9.5075	15.88	15.5218	15.6016	15.9288	15.5694	0	12.8007	14.8221	17.1379	15.8663	15.8407	10.6365	15.813	15.739	16.7254	16.1981	15.4967	15.7405	9.63554	6.01141	16.0932	15.5233	15.6543
Cyprus	13.2218	13.1025	14.1484	13.1397	5.48872	8.4887	13.2691	14.4501	13.0038	13.3648	9.86437	12.3561	12.9832	13.1106	12.1908	13.2195	13.4851	13.388	12.9715	12.9504	12.9961	13.0159	7.34563	12.9528	12.9768	10.7226	13.3372	12.9791	13.0589	13.3861	13.0267	13.6291	0	12.9725	14.5952	13.3236	11.6885	10.277	13.2703	13.1963	14.1826	13.6553	12.954	13.1977	9.70676	14.4934	13.5505	12.9806	13.1116
Czech Republic	8.48821	16.2643	17.3102	16.3015	7.83767	6.3544	16.431	17.612	16.1657	16.5267	10.3867	15.518	16.145	16.2724	11.8561	16.3813	16.647	16.5498	16.1334	16.1122	16.1579	16.1778	9.51806	16.1146	16.1387	11.2353	16.4991	16.1409	16.2207	16.5479	16.1885	16.7909	11.3334	0	17.757	16.4854	14.4448	9.75938	16.4321	16.3581	17.3444	16.8172	16.1158	16.3596	12.0509	17.6552	16.7123	16.1424	16.2734
Denmark	15.0398	14.9204	15.9663	14.9577	7.6408	9.9709	15.0871	12.0937	14.8218	15.1828	10.4825	13.0755	14.8011	14.9285	10.2246	15.0374	13.0005	15.2059	14.7895	14.7683	14.814	14.8339	7.87216	14.7707	14.7948	9.47584	15.1552	14.797	14.8768	15.204	14.8446	15.447	11.3827	13.181	0	15.1415	11.2551	8.93795	15.0882	15.0142	16.0006	15.4733	14.7719	15.0157	10.5723	16.3113	15.3684	14.7985	14.9295
Dominica	11.2126	11.0933	4.48715	11.1305	9.85115	12.6841	11.26	12.441	10.9946	11.3556	8.54244	10.347	10.974	11.1014	11.0979	11.2103	11.476	11.3788	10.9624	10.9412	10.9869	11.0068	5.48669	10.9436	10.9676	8.26146	11.328	10.9699	11.0497	11.3769	11.0175	11.6199	11.1391	11.8796	10.9766	0	8.58068	7.78232	11.2611	11.1871	12.1734	11.6462	10.9448	11.1885	11.5894	5.07415	11.5413	10.9714	11.1024
Dominican Republic	16.8763	16.757	11.1246	16.7942	13.2462	18.3478	16.9237	14.298	16.6584	17.0194	11.9604	14.4012	16.6377	16.7651	13.7659	16.874	16.2234	17.0425	16.6261	16.6049	16.6506	16.6705	9.66574	16.6073	16.6314	10.9807	16.9918	16.6336	16.7134	17.0406	16.6812	17.2836	15.7042	17.5434	13.7781	16.9781	0	10.1502	16.9248	16.8508	17.8371	17.3099	16.6085	16.8522	14.1176	18.1479	17.205	16.6351	16.7661
Ecuador	17.2719	17.1526	18.1985	17.1898	11.3601	18.7433	17.3192	16.8908	17.0539	17.4149	12.5597	16.4062	17.0333	17.1607	10.1771	17.2696	14.673	17.438	17.0216	17.0004	17.0462	17.066	9.42526	17.0029	17.0269	7.83028	12.2083	17.0292	17.109	17.4361	17.0767	17.6791	16.7929	17.9389	12.605	17.3737	10.8787	0	17.3204	13.072	18.2327	17.7054	17.004	17.2478	14.7583	18.5435	17.6006	17.0306	17.1617
Egypt	18.9526	18.8333	16.8834	18.8705	10.519	10.9283	18.9999	20.1809	18.7346	19.0956	13.1903	18.0869	18.714	18.8414	15.149	18.9503	15.0415	19.1187	18.7023	18.6811	18.7269	18.7467	10.1969	14.2409	18.7076	14.1946	19.068	18.7099	18.7897	19.1168	18.7574	19.3598	11.8697	18.7033	13.2676	19.0544	17.4193	13.7052	0	18.9271	19.9134	19.3861	18.6847	18.9285	13.5896	9.26619	19.2813	18.7113	18.8423
El Salvador	16.5087	16.3894	17.4353	16.4266	9.46425	17.9802	16.5561	17.7371	16.2908	16.6518	12.4377	7.93826	16.2701	16.3975	11.3033	16.5064	14.7572	16.6749	16.2585	16.2373	16.283	16.3029	7.72922	16.2397	16.2638	10.8679	15.7079	16.266	16.3458	7.11605	16.3136	16.916	15.3366	17.1758	13.9701	16.6105	11.0634	9.35366	16.5572	0	17.4695	16.9423	16.2409	16.4847	14.3206	17.7803	16.8374	16.2675	16.3985
Equatorial Guinea	13.2138	13.0944	14.1404	13.1317	14.5603	14.6852	13.2611	14.4421	12.9958	13.3568	15.9025	12.3481	12.9752	13.1025	13.099	13.2114	13.4771	13.3799	12.9635	12.9423	12.988	13.0079	12.4096	7.30994	12.9688	12.6605	13.3292	12.971	6.02086	13.378	13.0186	13.621	14.7497	13.8808	14.5871	13.3156	13.2899	13.2647	13.2622	13.1882	0	13.6473	12.9459	13.1897	14.5068	14.4853	2.54024	12.9725	13.1035
Estonia	14.5856	14.4662	15.5122	14.5035	11.0269	10.3044	14.6329	15.8139	14.3676	14.7286	9.41781	13.7199	14.347	14.4743	12.8614	14.5832	14.8489	14.7517	14.3353	14.3141	14.3598	14.3797	16.084	14.3165	14.3406	14.9486	14.701	14.3429	11.7146	14.7498	14.3904	14.9928	12.7203	15.2526	8.88356	14.6874	14.6617	11.1553	14.634	14.56	15.5464	0	14.3177	14.5615	15.8786	15.8571	14.9142	14.3443	14.4753
Ethiopia	19.3439	19.2246	16.521	19.2618	11.5209	20.8153	19.3912	20.5722	19.1259	19.4869	14.1409	18.4782	19.1053	19.2326	17.6197	19.3416	19.6072	19.51	19.0936	19.0724	19.1182	19.138	10.8349	15.7607	19.0989	17.1812	19.4593	19.1012	19.181	19.5081	19.1487	19.7511	16.4372	20.0109	13.7279	19.4457	19.42	16.8691	14.5058	19.3184	20.3047	19.7774	0	19.3198	13.3628	11.7469	19.6725	19.1026	19.2336
Fiji	14.5235	14.4042	15.4501	14.4414	5.22175	15.995	14.5708	15.7518	14.3055	14.6665	13.2515	13.6578	14.2849	14.4123	13.4925	14.5212	14.7868	14.6897	14.2732	14.2521	14.2978	14.3176	6.36806	14.2545	14.2785	11.8908	14.6389	14.2808	14.3606	14.6878	14.3284	14.9308	14.45	15.1905	13.0347	14.6253	14.5996	14.5744	14.572	14.498	15.4843	14.957	14.2557	0	13.2908	10.3679	14.8522	14.2823	14.4133
Finland	15.0918	14.9725	12.0576	15.0097	7.96883	10.0673	15.1392	16.3202	14.8738	15.2348	10.2456	15.1425	14.8532	14.9806	10.8419	15.0895	14.4389	15.258	14.8416	14.8204	14.8661	14.886	9.254	14.8228	14.8468	10.0387	15.2073	14.8491	14.9289	15.2561	14.8967	15.4991	10.3549	15.7588	9.19108	15.1936	11.6867	9.35127	15.1403	15.0663	16.0526	15.5254	14.824	15.0677	0	16.3634	15.4205	14.8506	14.9816
France	17.6009	17.4816	14.9722	17.5188	8.96646	10.5718	17.6482	13.6089	17.3829	17.7439	8.35135	15.6366	9.70668	17.4897	10.9531	17.5986	12.8208	17.7671	17.3507	17.3295	10.4953	9.92625	8.64121	8.64284	17.3559	9.38989	17.7163	17.3582	7.35866	17.7652	17.4058	18.0082	12.2468	14.3559	10.7643	17.7027	10.2284	9.04618	17.6494	12.8749	18.5617	18.0344	17.3331	17.5768	11.3095	0	8.11519	17.3597	17.4907
Gabon	14.7275	14.6082	15.6541	14.6454	13.3661	16.199	14.7749	15.9559	14.5096	14.8706	10.6565	14.7782	14.4889	14.6163	14.6128	14.7252	14.9909	14.8937	14.4773	14.4561	14.5018	14.5217	10.4499	8.56549	14.4826	12.5648	14.843	14.4848	7.45392	14.8918	14.5324	15.1348	16.2635	15.3946	16.1009	14.8293	14.8037	14.7785	14.776	14.702	15.6883	15.1611	14.4597	14.7035	15.1043	5.52021	0	14.4863	14.6173
Gambia	15.3338	15.2144	16.2603	15.2517	10.7078	16.8052	15.3811	16.5621	15.1158	15.4768	12.8435	15.3844	15.0951	15.2225	15.219	15.3314	15.5971	15.4999	15.0835	15.0623	15.108	15.1279	11.6964	12.539	15.0888	14.7805	15.4492	15.091	15.1708	15.498	7.46887	15.741	16.8697	16.0008	10.5868	15.4355	15.4099	10.913	15.3822	15.3082	16.2946	15.7673	15.0659	15.3097	10.6736	9.00692	15.6624	0	15.2235
Georgia	16.3004	16.181	17.2269	6.19743	12.0032	11.0656	16.3477	17.5287	16.0824	16.4434	12.9852	14.0484	16.0617	16.1891	16.1856	16.298	11.0727	16.4665	16.0501	16.0289	16.0746	16.0945	9.98886	16.0313	16.0554	15.7471	16.4158	16.0576	13.2752	16.4646	16.1052	16.7076	8.13248	16.0511	12.8862	16.4021	14.3616	16.3513	16.3488	16.2748	17.2612	16.7339	16.0325	16.2763	13.3813	17.5719	16.629	16.0591	0
Germany	17.7721	17.6528	17.0893	11.7833	8.0918	6.81224	17.8194	15.4451	17.5541	9.03885	8.66621	13.8154	17.5335	17.6609	10.0089	17.7698	12.1355	17.9383	17.5218	17.5007	12.6047	17.5662	8.82213	17.5031	17.5271	8.91855	17.8875	17.5294	11.7161	17.9363	17.5769	10.5332	11.3823	14.9579	9.46093	17.8739	9.69918	8.55631	17.8206	12.9801	18.7329	18.2056	17.5043	17.748	10.4499	19.0437	18.1008	17.5309	9.3214
Greece	5.74257	16.0328	17.0787	9.16477	6.46494	9.50388	16.1995	17.3805	15.9341	16.2951	18.8409	15.2865	15.9135	16.0409	14.0225	16.1498	12.4546	16.3183	15.9019	15.8807	15.9264	15.9463	7.48463	15.8831	15.9071	10.5882	16.2675	15.9094	15.9892	16.3164	15.957	16.5594	7.55347	15.2097	11.3109	16.2539	12.0538	11.1279	16.2006	16.1266	17.1129	16.5856	15.8843	16.128	10.6624	17.4237	16.4808	15.9109	7.90668
Guatemala	17.2922	17.1729	16.6093	17.2101	12.7596	18.7636	17.3395	15.8125	17.0742	17.4352	12.3863	7.83273	17.0536	17.1809	11.7953	17.2899	16.6392	17.4583	17.0419	17.0207	17.0665	17.0863	9.47797	17.0232	17.0472	11.5856	15.7982	17.0495	17.1293	9.37311	17.097	17.6994	17.2187	17.9592	13.6717	17.394	11.5845	10.3287	17.3407	8.83829	18.253	17.7257	17.0243	17.2681	14.6244	11.6411	17.6208	17.0509	17.1819
Guinea	17.2445	10.745	18.1711	17.1624	11.4743	18.7159	17.2918	18.4728	17.0265	17.3875	12.1937	16.3788	17.0059	17.1333	16.2135	17.2422	17.5078	17.4106	16.9942	16.973	17.0188	17.0386	10.8466	12.298	16.9995	16.6912	17.3599	17.0018	17.0816	17.4087	4.32617	17.6517	17.8641	17.9115	14.6105	17.3463	16.4043	14.0765	17.293	17.219	18.2053	17.678	16.9766	17.2204	15.8295	7.65509	17.5732	5.95489	17.1342
Guinea-Bissau	15.3054	15.186	16.2319	15.2233	15.0425	16.7768	15.3527	16.5337	15.0874	15.4484	17.9941	14.4397	15.0667	15.1941	15.1906	15.303	15.5687	15.4715	15.0551	15.0339	15.0796	15.0995	13.1149	10.8619	15.0604	15.6684	15.4208	15.0626	15.1424	15.4696	8.2329	15.7126	16.8413	15.9724	13.3646	15.4071	15.3815	12.3606	15.3538	15.2798	16.2662	15.7389	15.0375	15.2813	14.989	6.64049	15.634	4.94985	15.1951
Guyana	14.4297	14.3104	7.38381	14.3476	9.91832	15.9011	14.477	9.80725	14.2117	14.5727	11.7362	10.13	14.1911	14.3184	12.3001	14.4274	11.4741	14.5958	14.1794	14.1582	14.2039	14.2238	5.13634	14.1606	14.1847	11.5738	14.5451	14.187	14.2668	14.5939	14.2345	14.8369	15.9656	15.0967	11.3903	14.5315	11.0245	10.8563	14.4782	14.4041	15.3905	14.8632	14.1618	14.4056	15.7227	15.7012	14.7583	14.1884	14.3194
Haiti	17.1747	17.0554	15.2391	17.0926	14.0497	18.6462	17.222	8.73086	16.9567	17.3177	11.4798	13.4758	16.9361	17.0635	14.5343	17.1724	17.438	17.3409	16.9245	16.9033	16.949	16.9689	7.79762	16.9057	16.9297	12.9079	17.2901	16.932	17.0118	17.339	16.9796	17.582	17.1012	17.8417	13.8032	17.2765	5.49609	11.7244	17.2232	17.1492	18.1355	17.6082	16.9069	17.1506	18.4678	6.94058	17.5034	16.9335	17.0645
Honduras	16.7877	16.6684	16.798	16.7056	13.5045	18.2592	16.8351	15.7135	16.5698	16.9308	13.9651	8.41383	16.5491	16.6765	10.8969	16.7854	16.1348	16.9539	16.5375	16.5163	16.562	16.5819	10.0123	16.5187	16.5428	11.0195	15.2937	16.545	16.6248	8.47979	16.5926	17.195	16.7142	17.4548	13.9867	16.8895	11.1854	9.73823	16.8362	8.06061	17.7485	17.2213	16.5199	16.7637	14.7666	18.0593	17.1164	16.5465	16.6775
Hong Kong	13.3542	13.2349	14.2808	13.2721	2.36904	14.8256	13.4015	10.5307	13.1362	13.4972	7.47887	7.49131	13.1156	13.243	9.10431	13.3519	13.6175	13.5203	13.1039	13.0827	5.90044	13.1483	1.504	13.0852	13.1092	8.33501	13.4696	13.1115	13.1913	13.5184	13.159	13.7614	14.8901	10.2145	14.7276	13.456	7.24615	7.58355	13.4027	13.3287	14.315	13.7877	13.0863	13.3301	10.6864	6.01599	13.6829	13.1129	13.2439
Hungary	16.589	16.4697	17.5156	16.5069	9.29268	7.2026	16.6364	17.8174	16.3711	16.7321	9.6585	16.6397	16.3504	16.4778	12.5135	16.5867	12.845	16.7552	16.3388	16.3176	16.3633	16.3832	8.85834	16.32	16.3441	10.4373	16.7045	16.3463	16.4261	16.7533	16.3939	16.9963	12.2115	14.1425	10.3429	16.6908	13.1098	10.3813	16.6375	16.5635	17.5499	17.0226	16.3212	16.565	10.9744	17.8606	16.9177	16.3478	16.4788
Iceland	12.1995	12.0802	13.1261	12.1174	7.44804	10.4521	12.2469	13.4279	11.9816	12.3426	8.90941	12.2502	11.9609	12.0883	10.4754	12.1972	12.4629	12.3657	11.9493	11.9281	11.9738	11.9937	7.90651	11.9305	11.9546	9.56683	12.315	11.9568	12.0366	12.3638	12.0044	12.6068	10.1111	12.8666	4.40994	12.3013	9.74992	8.38974	12.248	12.174	13.1603	12.6331	11.9317	12.1755	8.08768	13.4711	12.5282	11.9583	12.0893
India	21.9302	21.8109	19.2324	21.8481	10.7009	14.2537	21.9775	19.0233	9.1292	22.0732	14.3887	16.4694	21.6916	11.9685	16.5817	21.9279	19.4855	22.0963	21.6799	21.6587	15.8829	21.7243	10.2938	21.6611	21.6852	15.4743	22.0456	21.6875	21.7673	22.0944	21.735	22.3374	15.4766	22.5972	15.1757	22.032	16.7333	15.6052	14.3113	21.9046	22.891	22.3637	21.6623	21.9061	14.706	23.2017	22.2588	21.6889	14.8306
Indonesia	20.2052	20.0859	21.1318	20.1231	10.7402	14.6713	20.2525	21.4335	19.9872	20.3482	14.0339	19.3395	19.9666	20.094	16.8716	20.2029	20.4685	20.3714	19.9549	19.9338	14.0525	19.9993	12.5151	19.9362	19.9602	15.3615	20.3206	19.9625	20.0423	20.3695	20.0101	20.6125	16.5208	20.8722	15.1734	20.307	17.5733	15.1352	11.3274	20.1797	21.166	20.6387	19.9374	20.1811	16.0281	21.4768	20.5339	19.964	20.095
Iran	18.7586	18.6393	19.6852	10.0846	9.92007	10.5179	18.8059	19.9869	18.5406	18.9016	12.154	16.1012	18.52	18.6473	14.5921	18.7563	19.0219	18.9247	18.5083	18.4871	18.5329	18.5527	8.90044	18.4895	18.5136	14.0782	18.874	18.5159	18.5957	18.9228	18.5634	19.1658	13.136	19.4256	10.9294	18.8604	14.974	12.605	18.8071	18.7331	19.7194	19.1921	18.4907	18.7345	11.524	12.0105	19.0872	18.5173	11.6118
Iraq	17.8907	17.7714	18.8173	17.8086	8.58935	10.7219	17.938	19.119	17.6727	18.0337	13.0756	17.025	17.6521	17.7795	15.7611	17.8884	18.154	18.0568	17.6404	17.6192	17.665	17.6848	8.9883	17.6217	17.6457	14.5648	18.0061	17.648	17.7278	18.0549	17.6955	18.2979	13.6125	17.6414	8.94138	17.9925	16.3574	13.3877	7.01814	17.8652	18.8515	18.3242	17.6228	17.8666	10.5307	19.1623	18.2194	17.6494	17.7805
Ireland	14.769	14.6497	15.6956	14.6869	5.66487	16.2405	14.8164	15.9974	14.5511	14.912	10.3012	12.8048	14.5304	14.6578	10.9654	14.7667	14.1161	14.9352	14.5188	14.4976	14.5433	14.5632	9.47627	14.5	14.5241	9.93909	14.8845	14.5263	14.6061	14.9333	14.5739	15.1763	9.58054	15.436	9.23466	14.8708	11.2898	8.57579	14.8175	14.7435	15.7298	15.2026	14.5012	14.7449	10.5406	16.0406	15.0977	14.5278	14.6588
Israel	10.1544	15.5158	16.5617	15.553	7.84792	10.0354	15.6824	16.8634	15.4171	15.7781	9.74601	14.7694	15.3965	15.5238	10.8199	15.6328	12.4172	15.8012	15.3848	15.3636	15.4093	15.4292	7.23984	15.366	15.3901	9.17372	15.7505	15.3924	15.4722	15.7993	15.4399	16.0423	11.1796	16.3021	9.72742	15.7369	10.8829	8.49495	15.6836	15.6095	16.5959	16.0686	15.3672	15.611	10.1369	7.7476	15.9637	15.3938	7.72919
Italy	14.0726	17.3544	16.3854	17.3917	8.00406	8.31568	17.5211	18.7021	17.2558	17.6168	20.1625	15.2218	17.2351	17.3625	10.2669	17.4714	10.7998	17.6399	17.2235	17.2023	13.1962	17.2679	7.58272	17.2047	17.2288	8.90251	17.5892	17.231	17.3108	17.638	17.2786	11.6128	12.7559	16.5313	10.5978	17.5755	9.0544	8.39772	17.5222	12.4715	18.4346	17.9073	17.2059	17.4497	11.3736	5.55787	17.8024	17.2325	10.6451
Jamaica	15.5536	15.4343	9.00003	15.4715	10.2409	17.025	15.6009	10.4319	15.3356	15.6966	11.5863	9.79008	15.315	15.4424	14.5226	15.5513	15.8169	15.7197	15.3033	15.2821	15.3279	15.3477	6.01711	15.2846	15.3086	12.1671	15.669	15.3109	15.3907	15.7178	15.3584	15.9608	14.0938	16.2206	12.9662	15.6554	9.97721	10.9993	15.6021	15.5281	16.5144	15.9871	15.2857	15.5295	16.8467	16.8252	15.8823	15.3123	15.4433
Japan	18.3427	18.2234	16.5612	18.2606	8.75604	13.7217	18.39	15.2536	18.1247	18.4857	12.9795	16.3784	18.1041	14.2241	10.506	18.3404	11.4169	18.5089	18.0924	18.0713	12.0245	18.1368	19.8412	18.0737	18.0977	11.4687	18.4581	18.1	18.1798	18.507	18.1476	18.75	15.3788	19.0097	12.5101	18.4445	11.6677	11.1143	18.3912	18.3172	19.3035	18.7762	18.0749	18.3186	12.4372	9.38041	18.6714	18.1015	18.2325
Jordan	16.3299	16.2106	17.2565	16.2478	9.41291	12.0023	16.3773	17.5583	16.1119	16.4729	12.2912	16.3805	16.0913	16.2187	13.1017	16.3276	16.5933	16.4961	16.0797	16.0585	16.1042	16.1241	8.72118	16.0609	16.0849	11.4592	16.4453	16.0872	16.167	16.4942	16.1348	16.7372	11.7078	16.9969	10.8654	16.4317	13.1872	11.1741	7.29221	16.3044	17.2907	16.7634	16.0621	16.3058	12.0339	10.9045	16.6586	16.0887	16.2197
Kazakhstan	17.1868	17.0674	18.1134	11.0179	11.6058	18.6582	17.2341	18.4151	16.9688	17.3298	13.2791	17.2374	16.9482	17.0755	16.1558	17.1845	17.4501	17.3529	16.9365	16.9153	16.961	16.9809	9.57636	16.9177	16.9418	14.8417	17.3022	16.9441	12.2789	17.351	16.9916	17.594	13.3997	15.8389	14.1175	17.2886	16.3466	15.6283	11.4286	17.1612	18.1476	17.6203	16.9189	17.1627	12.6291	18.4583	17.5154	16.9455	17.0765
Kenya	18.5334	18.4141	19.46	18.4513	10.2348	20.0049	18.5808	19.7618	18.3155	18.6765	13.6377	17.6678	18.2948	18.4222	15.893	18.5311	18.7968	18.6996	18.2832	18.262	18.3077	18.3276	10.4271	17.3481	18.2885	15.2721	18.6489	18.2907	18.3705	18.6977	18.3383	18.9407	15.5696	19.2005	12.9842	18.6352	14.6487	14.5326	18.5819	18.5079	19.4942	18.967	13.255	18.5093	13.8288	19.805	18.8621	18.2922	18.4232
Kiribati	12.5076	12.3883	13.4342	12.4255	7.50416	13.979	12.5549	13.7359	12.2896	12.6506	14.2801	12.5582	12.269	12.3964	12.3929	12.5053	12.7709	12.6737	12.2573	12.2361	12.2819	12.3017	10.6919	12.2386	12.2626	12.8706	12.623	12.2649	12.3447	12.6718	12.3124	12.9148	14.0435	13.1746	12.9647	12.6094	12.5837	12.5585	12.5561	12.4821	13.4684	12.9411	12.2397	7.29055	13.8007	13.7792	12.8363	12.2663	12.3974
South Korea	17.0795	16.9602	18.0061	16.9974	7.06678	12.0252	17.1268	18.3078	16.8615	17.2225	10.3404	14.4221	16.8409	16.9683	10.135	17.0772	17.3428	17.2456	16.8292	16.808	11.5554	16.8736	7.2273	16.8105	16.8345	9.76812	17.1949	16.8368	16.9166	17.2437	16.8843	17.4867	16.6005	17.7465	9.57034	17.1813	11.2354	9.5036	17.128	12.8796	18.0403	17.513	16.8116	17.0554	12.8411	7.9443	17.4081	16.8382	16.9692
Kyrgyzstan	16.5814	16.4621	17.508	16.4993	11.641	18.0528	16.6287	17.8097	16.3634	16.7244	13.9718	16.632	16.3428	16.4702	16.4667	16.5791	16.8447	16.7475	16.3311	16.3099	15.4394	16.3755	10.4702	16.3124	16.3364	16.9444	16.6968	16.3387	13.1996	16.7456	16.3862	16.9886	15.1216	16.3321	14.959	16.6832	16.6575	16.6323	16.6299	16.5559	17.5422	17.0149	16.3135	16.5573	15.1664	14.7394	16.9101	16.3401	16.4711
Laos	16.6774	16.5581	17.604	16.5953	9.54608	18.1489	16.7248	17.9058	16.4595	16.8205	11.5233	16.7281	16.4388	16.5662	16.5627	16.6751	16.9408	16.8436	16.4272	16.406	9.63005	16.4716	9.2951	16.4084	16.4325	15.431	16.7929	16.4347	16.5145	16.8417	16.4823	17.0847	16.6039	17.3445	14.8319	16.7792	14.0455	13.8662	16.7259	16.6519	17.6382	17.111	16.4096	16.6533	15.9556	6.40745	17.0061	16.4362	16.5672
Latvia	15.1615	15.0421	16.0881	15.0794	16.508	9.98328	15.2088	16.3898	14.9435	15.3045	9.38854	15.2121	14.9229	15.0502	15.0467	15.1591	10.4481	15.3276	14.9112	14.89	14.9357	14.9556	9.7226	14.8924	14.9165	11.2409	15.2769	14.9187	11.885	15.3257	14.9663	15.5687	11.547	15.8285	8.71883	15.2633	12.7118	11.4629	15.2099	15.1359	16.1223	15.595	14.8936	15.1374	8.92083	16.433	15.4901	14.9202	15.0512
Lesotho	15.4558	15.3364	16.3824	15.3737	12.0149	16.9272	15.5031	16.6841	15.2378	15.5988	14.9256	15.5064	15.2172	15.3445	14.4248	15.4535	15.7191	15.6219	15.2055	15.1843	15.23	15.2499	12.1667	15.1867	15.2108	15.8188	15.5712	15.2131	15.2928	15.62	15.2606	15.863	16.9917	16.1228	13.1403	15.5576	15.5319	15.5067	15.5042	15.4302	16.4166	15.8893	15.1879	15.4317	16.7488	16.7273	15.7844	15.2145	15.3455
Liberia	16.1788	16.0594	17.1053	16.0967	8.96987	17.6502	16.2261	17.4071	15.9608	16.3218	12.1643	16.2294	15.9401	16.0675	15.1477	16.1764	16.4421	16.3449	15.9285	15.9073	15.953	15.9729	9.92037	13.2017	15.9338	14.2392	16.2942	15.936	16.0158	16.343	3.84561	16.586	17.7147	16.8458	12.947	16.2805	15.3386	12.0945	16.2272	16.1532	17.1396	16.6123	15.9109	16.1547	13.1215	9.95339	16.5074	15.9375	16.0685
Lithuania	15.4924	15.373	16.419	15.4103	16.8389	10.7745	15.5397	16.7207	15.2744	15.6354	9.72741	15.543	15.2538	15.3811	15.3777	15.4901	11.3429	15.6585	15.2421	15.2209	14.3504	15.2865	9.94767	15.2233	15.2474	12.3742	15.6078	15.2497	11.9282	15.6566	15.2972	15.8996	12.5285	16.1594	7.99685	15.5942	13.0428	12.6811	15.5408	15.4668	16.4532	15.9259	15.2245	15.4683	9.80304	16.7639	15.821	15.2511	15.3821
Luxembourg	7.99776	7.87843	8.92435	7.91566	4.11055	3.64764	8.04508	9.22609	7.77978	8.14077	0.777041	8.04838	7.75915	7.88652	5.86813	7.99544	8.26109	8.16391	7.74749	7.72631	7.77202	7.79189	3.49852	7.72872	7.75277	4.87953	8.11318	7.75504	7.83483	8.16201	7.8026	8.405	6.82565	8.66477	9.37114	8.09955	5.07813	3.83656	8.04623	7.97223	8.95856	8.43128	7.72991	7.97367	5.19647	-0.645967	8.32642	7.75651	7.88751
Macedonia	7.44738	15.2113	16.2572	15.2485	6.08741	8.8882	15.378	16.559	15.1127	15.4737	18.0194	15.3813	15.092	15.2194	15.2159	11.704	9.59627	15.4968	15.0804	15.0592	15.1049	15.1248	7.98331	15.0616	15.0857	15.6937	15.4461	15.0879	15.1677	15.4949	15.1355	7.44383	13.7531	15.9976	9.75704	15.4324	13.7973	15.3816	15.3791	15.3051	16.2914	15.7642	15.0628	15.3065	10.8791	6.78305	15.6593	15.0894	15.2204
Madagascar	17.8978	17.7785	18.8244	17.8157	14.4779	19.3692	17.9451	19.1261	17.6798	18.0408	12.4246	17.0321	17.6592	17.7866	15.7682	17.8955	18.1611	18.0639	17.6475	17.6263	17.6721	17.6919	12.3315	13.6214	17.6528	15.2651	18.0132	17.6551	17.7349	18.062	17.7026	18.305	17.1311	18.5648	15.7899	17.9996	15.4482	14.7298	17.9463	17.8723	18.8586	18.3313	17.6299	17.8737	18.2746	7.39663	18.2264	17.6565	17.7875
Malawi	17.5839	17.4646	18.5105	17.5018	12.1253	19.0554	17.6312	18.8122	17.3659	17.7269	15.1223	15.6196	17.3453	17.4727	15.4543	17.5816	17.8472	17.7501	17.3336	17.3125	17.3582	17.378	13.3458	17.3149	17.3389	17.0306	17.6993	17.3412	17.421	17.7482	17.3888	17.9912	17.1049	18.2509	15.2078	17.6857	17.66	17.6348	17.6324	17.5584	18.5447	18.0174	17.3161	17.5598	17.9607	18.8555	17.9126	17.3427	17.4737
Malaysia	17.5067	17.3873	18.4333	17.4246	7.30446	18.9781	17.554	18.735	17.2887	17.6497	12.9317	15.9478	17.2681	17.3954	14.8662	17.5043	17.77	17.6728	17.2564	17.2352	10.8757	17.3008	9.70585	17.2376	17.2617	13.9089	17.6221	17.2639	17.3437	17.6709	17.3115	17.9139	15.1819	18.1737	12.87	17.6085	14.3639	13.0037	11.1793	17.4811	18.4675	17.9402	17.2388	17.4826	12.7476	18.7782	17.8353	17.2654	17.3964
Mali	17.4246	17.3052	18.3512	17.3425	13.4728	18.896	17.4719	18.6529	17.2066	17.5676	20.1133	17.4752	17.186	17.3133	17.3098	17.4222	17.6879	17.5907	8.00037	17.1531	17.1988	17.2187	12.4853	10.3097	17.1796	12.5406	17.54	17.1819	7.78032	17.5888	3.31641	17.8318	18.9605	18.0916	15.8022	17.5264	15.4858	15.4606	17.473	17.399	18.3854	17.8581	17.1567	17.4005	16.7027	6.66454	8.34794	7.70352	17.3143
Malta	12.5107	12.3913	13.4373	12.4286	4.12587	9.35225	12.558	13.739	12.2927	12.6537	9.15916	12.5613	12.2721	12.3994	11.4796	12.5083	12.774	12.6768	12.2604	12.2392	12.2849	12.3048	7.22071	12.2416	12.2657	9.87795	12.6261	12.2679	12.3477	12.6749	12.3155	12.9179	10.4913	13.1777	9.92323	12.6125	9.47325	8.5098	12.5591	12.4851	13.4715	12.9442	12.2428	12.4866	10.3225	13.7822	12.8393	12.2694	12.4004
Marshall Islands	11.8128	11.6934	12.7394	11.7307	13.1593	13.2842	11.8601	13.0411	11.5948	11.9558	14.5015	11.8634	11.5742	11.7015	11.6981	11.8105	12.0761	11.9789	11.5625	11.5413	11.587	11.6069	10.0924	11.5437	11.5678	12.1758	11.9282	11.5701	11.6498	11.977	11.6176	12.22	13.3487	12.4798	13.1862	11.9146	11.8889	11.8637	11.8612	11.7872	12.7736	12.2463	11.5449	5.81615	13.1058	13.0843	12.1414	11.5715	11.7025
Mauritania	16.0755	15.9562	17.0021	15.9934	15.1195	17.547	16.1228	17.3038	15.8575	16.2185	12.5056	15.2098	15.8369	15.9643	15.9608	16.0732	16.3388	16.2417	15.8253	15.8041	15.8498	15.8697	12.8735	11.0616	15.8305	14.8291	16.1909	15.8328	8.04071	16.2398	5.30879	16.4828	17.6115	16.7425	14.3354	16.1773	16.1516	16.1264	16.124	16.05	17.0363	16.509	15.8077	16.0514	17.3686	6.87935	16.4042	7.20912	15.9653
Mauritius	14.6589	14.5396	15.5855	14.5768	6.39707	16.1304	14.7063	15.8873	14.441	14.802	8.50372	13.7933	14.4203	14.5477	14.5442	14.6566	14.9223	14.8251	14.4087	14.3875	14.4332	14.4531	6.78366	14.3899	14.414	13.4125	14.7744	14.4162	14.496	14.8232	14.4638	15.0662	13.4868	15.326	11.3318	14.7607	13.1256	14.7099	14.7074	14.6334	15.6197	15.0925	14.3911	14.6348	12.04	4.47685	14.9876	14.4177	14.5487
Mexico	19.1268	19.0075	17.0577	19.0447	12.2526	13.7658	19.1741	15.507	18.9088	19.2698	13.6694	11.4984	18.8882	19.0156	9.36931	19.1245	16.3944	19.293	18.8765	18.8553	18.9011	18.9209	10.0812	18.8578	18.8818	11.476	16.1287	18.8841	18.9639	19.291	18.9316	19.534	16.4506	19.7938	14.1372	19.2286	12.1275	10.5396	19.1753	12.3185	20.0876	19.5603	18.859	19.1027	14.7762	11.3738	19.4555	18.8855	19.0166
Micronesia	12.5537	12.4344	13.4803	12.4716	10.9046	14.0252	12.6011	13.7821	12.3358	12.6967	15.2425	12.6044	12.3151	12.4425	12.439	12.5514	12.8171	12.7199	12.3035	12.2823	12.328	12.3479	11.7496	12.2847	12.3088	11.3073	12.6692	12.311	12.3908	12.718	12.3586	12.961	14.0897	13.2207	13.9271	12.6555	12.6298	10.5898	12.6022	12.5282	13.5145	12.9873	12.2859	12.5296	13.8468	13.8253	12.8824	12.3125	12.4435
Moldova	16.1379	16.0185	17.0645	16.0558	11.0152	11.7514	16.1852	17.3662	15.9199	16.2809	12.4898	16.1885	15.8992	16.0266	14.0082	16.1355	16.4012	16.304	15.8876	15.8664	15.9121	15.932	8.50502	15.8688	15.8929	13.5051	16.2533	15.8951	12.4196	16.3021	15.9427	16.5451	10.7561	15.8886	12.2005	16.2397	14.6045	12.9699	16.1863	16.1123	17.0987	16.5714	15.87	16.1138	12.7534	17.4094	16.4665	15.8966	16.0276
Mongolia	15.7593	15.64	16.6859	15.6772	10.9692	17.2308	15.8066	16.9876	15.5413	15.9023	13.7251	14.8936	15.5207	15.6481	14.7283	15.757	16.0226	15.9255	15.509	15.4879	15.5336	15.5534	12.7039	15.4903	15.5143	14.5129	15.8747	15.5166	15.5964	15.9236	15.5642	16.1666	17.2953	15.51	14.4246	15.8611	14.9191	12.8145	15.8078	15.7338	16.7201	16.1928	15.4915	15.7352	13.6512	10.6465	16.088	15.5181	15.6491
Mozambique	18.0404	17.921	18.9669	17.9583	12.7939	19.5118	18.0877	19.2687	17.8224	18.1834	14.2293	18.091	17.8017	17.9291	17.9256	18.038	15.0848	18.2065	17.7901	17.7689	17.8146	17.8345	13.0542	16.855	17.7954	13.9317	18.1558	17.7976	17.8774	18.2046	17.8452	18.4476	17.0506	18.7074	14.6908	18.1421	16.1016	18.0913	18.0888	18.0148	19.0012	18.4739	17.7725	18.0163	15.7781	19.3119	18.369	17.7991	17.9301
Namibia	15.4087	15.2894	16.3353	15.3266	9.59874	16.8802	15.4561	16.6371	15.1908	15.5517	13.8139	15.4594	15.1701	15.2975	15.294	15.4064	15.6721	15.5749	15.1585	15.1373	15.183	15.2029	11.5136	15.1397	15.1638	13.7568	15.5242	15.166	15.2458	15.573	15.2136	15.816	15.3352	16.0757	13.7864	15.5105	15.4848	13.4448	15.4572	15.3832	16.3695	15.8423	15.1409	15.3846	12.6945	12.8736	15.7374	15.1675	15.2985
Nepal	18.1866	18.0673	19.1132	18.1045	10.2634	19.6581	18.2339	19.4149	17.9686	18.3296	14.1449	17.3209	17.948	12.3633	18.0719	18.1843	18.4499	18.3528	17.9363	17.9152	12.8702	17.9807	10.8567	17.9176	17.9416	15.5539	18.302	17.9439	18.0237	18.3509	17.9914	18.5938	15.6282	18.8536	14.6364	18.2884	18.2627	16.2226	18.2351	18.1611	19.1474	18.6201	17.9188	18.1625	14.2459	12.1771	18.5153	17.9454	11.1863
Netherlands	15.8597	15.7404	15.87	15.7776	6.81721	9.23556	15.907	17.088	15.6417	16.0027	7.15285	13.6077	15.6211	15.7485	12.4308	15.8574	11.9486	16.0259	15.6094	15.5883	10.9565	15.6538	6.86508	15.5907	15.6147	9.37418	15.9751	15.617	15.6968	16.024	15.6645	16.2669	11.1418	15.6104	8.76561	15.9615	9.96327	8.25264	15.9082	15.8342	16.8205	16.2932	15.5919	15.8356	9.92112	6.43236	16.1884	15.6185	15.7495
Nicaragua	16.559	16.4397	17.4856	16.4769	11.972	18.0304	16.6063	17.7873	16.341	16.702	13.0482	11.0683	16.3204	16.4477	11.5767	16.5567	14.8074	16.7251	16.3087	16.2875	16.3333	16.3531	9.96413	16.2899	16.314	10.7908	15.7581	16.3163	16.3961	3.90898	16.3638	16.9662	15.3869	17.226	13.1243	16.6608	11.0003	9.69468	16.6075	8.23255	17.5198	16.9925	16.2911	16.5349	13.3522	17.8306	16.8876	16.3177	16.4487
Niger	17.5887	17.4693	18.5153	17.5066	16.6327	19.0601	17.636	18.817	17.3707	17.7317	13.8317	15.3367	5.9522	17.4774	17.4739	17.5863	17.852	17.7548	7.77494	17.3172	17.3629	17.3828	14.0437	10.6103	5.94993	15.0895	17.7041	17.3459	17.4257	17.7529	5.13028	17.9959	16.822	18.2557	16.9471	17.6905	16.7485	14.4207	17.6371	17.5631	18.5495	18.0222	17.3208	17.5646	15.6628	9.72893	17.9173	17.3474	17.4784
Nigeria	19.8398	19.7204	17.7706	19.7577	12.8743	13.9749	19.8871	16.2398	19.6218	19.9828	14.6965	15.7552	8.73336	19.7285	16.8629	19.8375	20.1031	20.0059	19.5895	19.5683	19.614	10.0008	11.6017	11.5966	7.19371	16.7216	19.9552	19.5971	19.6768	20.004	8.16043	20.247	15.5996	20.5068	14.6911	19.9416	16.6017	15.0232	13.0135	19.8142	13.3134	20.2733	19.5719	19.8157	14.8139	21.1113	10.9945	19.5985	19.7295
Norway	14.112	13.9927	11.9251	14.0299	8.23059	9.49672	14.1594	15.3404	13.8941	14.2551	9.74246	13.2464	13.8734	14.0008	9.25239	14.1097	13.4591	14.2782	13.8618	13.8406	13.8863	13.9062	15.6105	13.843	13.8671	8.1606	14.2275	13.8693	13.9491	14.2763	13.9169	14.5193	10.2658	11.5602	6.9411	14.2138	10.3815	7.75361	14.1605	14.0865	15.0728	14.5456	13.8442	14.0879	8.28022	15.3836	14.4407	13.8708	14.0018
Palau	10.4087	10.2894	11.3353	10.3266	8.64174	11.8801	10.456	11.637	10.1907	10.5517	13.0974	10.4593	10.1701	10.2974	10.294	10.4064	10.672	10.5748	10.1584	10.1372	10.1829	10.2028	11.9071	10.1396	10.1637	9.16225	10.5241	10.166	10.2457	10.5729	10.2135	10.8159	11.9446	11.0757	11.7821	10.5105	10.4848	8.4447	10.4572	10.3831	11.3695	10.8422	10.1408	10.3846	11.7017	11.6802	10.7373	10.1674	10.2984
Panama	15.6868	15.5675	16.6134	15.6047	11.813	17.1583	15.7341	16.9151	15.4688	15.8298	12.5765	12.1821	15.4482	15.5756	10.5783	15.6845	14.3407	15.853	15.4365	15.4154	15.4611	15.4809	9.67592	15.4178	15.4418	9.13956	12.488	15.4441	15.5239	6.12968	15.4916	16.094	14.1092	16.3538	13.0994	15.7886	9.59434	7.92171	15.7353	10.2124	16.6476	16.1203	15.419	15.6627	13.761	16.9584	16.0155	15.4455	15.5766
Papua New Guinea	16.7818	16.6624	17.7083	16.6997	8.40352	18.2532	16.8291	18.0101	16.5638	16.9248	14.683	16.8324	16.5431	16.6705	15.7507	16.7794	17.0451	16.9479	16.5315	16.5103	16.556	16.5759	12.6103	16.5127	16.5368	15.1299	16.8972	16.539	16.6188	16.946	16.5866	17.189	18.3177	17.4488	15.8525	16.8835	16.8579	14.8178	16.8302	16.7562	17.7426	17.2153	16.5139	10.2174	16.0599	12.3579	17.1104	16.5405	16.6715
Paraguay	16.5733	16.454	17.4999	16.4912	12.3308	18.0448	16.6206	17.8016	16.3553	16.7163	12.8283	12.5296	16.3347	16.4621	7.88834	16.571	10.7787	16.7395	16.3231	16.3019	16.3476	16.3675	8.9596	16.3043	16.3283	9.22099	16.6887	16.3306	16.4104	16.7376	16.3782	16.9806	15.8067	17.2403	14.6325	16.6751	12.9605	16.6242	16.6218	16.5478	17.5341	17.0068	16.3055	16.5492	15.3406	10.4908	16.902	16.3321	16.4631
Peru	18.0347	17.9153	18.9612	17.9526	10.5654	12.4181	18.082	19.263	17.8167	18.1777	12.2967	15.7827	17.796	17.9234	8.33786	18.0323	13.1476	18.2008	17.7844	17.7632	17.8089	17.8288	9.63552	17.7656	17.7897	7.1908	18.1501	17.7919	17.8717	18.1989	17.8395	18.4419	16.0894	18.7017	12.9388	18.1364	10.8992	7.64604	18.0831	13.2216	18.9955	18.4682	17.7668	18.0106	13.477	11.0407	18.3633	17.7934	17.9244
Philippines	19.2344	19.1151	20.161	19.1523	8.85989	10.9574	19.2817	15.5034	19.0164	19.3774	12.4881	16.4228	18.9958	19.1232	15.1123	19.2321	19.4977	19.4005	18.9841	18.9629	12.7171	19.0285	8.12176	18.9654	18.9894	19.5974	19.3498	18.9917	19.0715	19.3986	19.0392	19.6416	11.8178	19.9014	11.3757	19.3362	14.9285	13.5092	11.6367	19.2089	20.1952	19.6679	18.9665	19.2103	13.0876	20.506	19.563	18.9931	19.1241
Poland	17.9825	17.8632	18.9091	17.9004	9.62544	7.80933	18.0299	19.2109	17.7646	18.1255	9.26988	17.1169	17.7439	17.8713	12.2694	17.9802	13.3042	18.1487	17.7323	17.7111	17.7568	17.7767	8.59061	17.7135	17.7376	11.7089	18.098	17.7398	17.8196	18.1468	17.7874	18.3898	12.9186	14.2069	8.9537	18.0843	12.2748	11.6791	18.031	17.957	18.9433	18.4161	17.7147	17.9584	11.5931	19.2541	18.3112	17.7413	17.8723
Portugal	15.7386	5.54226	16.6652	15.6565	7.91723	17.2101	15.7859	14.1047	15.5206	15.8816	18.4274	14.8729	15.5	15.6274	12.7617	15.7363	7.71164	15.9048	15.4883	15.4672	15.5129	15.5327	6.25559	15.4696	15.4936	9.94359	15.854	15.4959	8.45888	15.9029	15.5435	16.1459	13.0261	16.4056	10.1273	15.8404	11.1372	15.7895	15.7871	15.7131	16.6994	16.1721	15.4708	15.7145	11.941	2.75416	16.0673	15.4974	15.6284
Puerto Rico	14.85	14.7307	12.5578	14.7679	11.725	16.3215	14.8974	16.0784	14.6321	14.9931	12.7724	14.9007	14.6114	14.7388	10.6002	14.8477	15.1134	15.0162	14.5998	14.5786	14.6243	14.6442	11.0134	14.581	14.6051	9.50928	13.356	14.6073	14.6871	15.0143	14.6549	15.2573	14.7765	12.6549	16.2234	14.9518	6.2329	7.73664	14.8985	14.8245	15.8108	15.2836	14.5822	14.826	16.1431	9.6069	15.1787	14.6088	14.7398
Qatar	-4.28252	-4.40185	-3.35593	-4.36462	-9.77916	-2.81107	-4.23519	-3.05419	-4.5005	-4.13951	-4.90795	-4.2319	-4.52113	-4.39376	-6.41215	-4.28484	-4.01919	-4.11637	-4.53279	-4.55397	-4.50825	-4.48839	-9.86788	-4.55156	-4.5275	-3.91951	-4.1671	-4.52524	-4.44545	-4.11827	-4.47768	-3.87528	-5.45463	-3.61551	-6.39038	-4.18073	-4.20642	-4.2316	-10.3814	-4.30805	-3.32172	-3.849	-4.55037	-4.30661	-5.29205	-9.23551	-3.95386	-4.52377	-4.39276
Romania	17.528	17.4086	18.4545	17.4458	9.49254	7.70075	17.5753	14.7045	17.31	17.671	9.44051	17.5786	17.2893	17.4167	13.2388	17.5256	13.5791	17.6941	17.2777	17.2565	17.3022	17.3221	7.60326	17.2589	17.283	11.3471	17.6434	17.2852	17.365	17.6922	17.3328	17.9352	10.3983	14.4455	10.303	17.6297	14.6083	10.979	17.5764	17.5024	18.4888	17.9615	17.2601	17.5039	11.6841	18.7995	17.8566	17.2867	10.336
Russia	16.3709	19.2473	20.2933	10.0955	11.2417	11.6822	19.414	16.7883	19.1487	6.81229	10.7798	18.501	19.1281	19.2554	12.4468	19.3644	19.63	19.5328	19.1164	19.0952	14.7281	19.1608	9.90268	19.0976	19.1217	12.6628	19.4821	19.124	12.1158	19.5309	19.1715	19.7739	11.3635	16.227	12.0199	19.4685	14.1698	11.1828	19.4151	19.3411	20.3275	19.8002	19.0988	19.3426	10.8888	20.6382	19.6953	19.1254	19.2564
Rwanda	17.2486	17.1292	18.1751	17.1664	12.0767	18.72	17.2959	18.4769	17.0306	17.3916	9.73659	17.2992	17.0099	17.1373	16.2175	17.2462	17.5119	17.4147	16.9983	7.67578	17.0228	17.0427	10.5858	12.8443	17.0036	15.309	17.364	17.0058	17.0856	17.4128	17.0534	17.6558	17.8682	17.9156	13.429	17.3503	17.3247	14.3037	17.297	17.223	18.2094	17.6821	16.9807	17.2245	14.5343	9.67111	17.5772	17.0073	17.1383
Samoa	13.0473	12.928	13.9739	12.9652	4.86127	14.5188	13.0946	14.2756	12.8293	13.1903	13.7212	13.0979	12.8087	12.9361	12.9326	13.045	13.3106	13.2135	12.797	12.7759	12.8216	12.8414	10.5849	12.7783	12.8023	12.494	13.1627	12.8046	12.8844	13.2116	12.8521	13.4545	14.5832	13.7143	11.895	13.1491	12.2071	13.0982	13.0958	13.0218	14.0081	13.4808	12.7795	13.0232	14.3404	10.63	13.376	12.8061	12.9371
Sao Tome and Principe	12.8816	2.49306	13.8081	12.7995	10.6728	14.353	12.9289	14.1099	12.6636	13.0246	11.2867	12.9322	12.6429	12.7703	12.7668	12.8792	13.1449	13.0477	12.6313	12.6101	12.6558	12.6757	10.5193	12.6125	12.6366	13.2446	12.997	12.6388	12.7186	13.0458	12.6864	13.2888	14.4175	12.6323	14.2549	12.9833	9.84414	12.9325	12.93	12.856	13.8424	13.3151	12.6137	12.8575	14.1746	7.72744	13.2102	12.6403	12.7713
Saudi Arabia	15.0413	14.922	15.9679	14.9592	7.1863	10.3653	15.0886	16.2696	14.8233	15.1843	11.4385	14.1756	14.8027	14.93	12.624	15.039	15.3046	15.2074	14.791	14.7698	14.8155	14.8354	7.44902	14.7722	14.7963	11.9231	15.1567	14.7986	14.8784	15.2055	14.8461	15.4485	11.0658	15.7083	11.1809	15.1431	12.4093	9.68728	5.24284	15.0158	16.0021	15.4748	14.7734	15.0172	10.3811	8.27531	15.3699	14.8	14.931
Senegal	17.3635	17.2442	18.2901	17.2814	12.9418	18.835	17.4109	18.5919	17.1456	17.5065	12.0841	17.4142	17.1249	17.2523	16.3325	17.3612	17.6269	17.5297	17.1133	17.0921	17.1378	17.1577	11.319	9.02203	17.1185	15.424	17.479	17.1208	7.80275	17.5278	5.84027	17.7708	16.5969	18.0305	14.3866	17.4653	16.5233	17.4145	17.412	17.338	18.3243	17.7971	17.0957	17.3394	14.3391	6.3364	7.87032	4.92955	17.2533
Sierra Leone	16.597	16.4777	17.5236	16.5149	9.34666	18.0685	16.6443	17.8253	16.379	16.74	12.1272	15.7313	16.3584	16.4858	16.4823	16.5947	16.8603	16.7632	16.3467	16.3256	16.3713	16.3911	9.45871	14.0254	16.352	16.96	16.7124	16.3543	16.4341	16.7613	8.58584	17.0043	16.5235	17.264	12.4097	16.6988	14.1474	13.6522	16.6455	16.5715	17.5578	17.0305	16.3292	16.5729	13.4773	11.3613	16.9257	8.03824	16.4868
Singapore	10.6199	10.5006	11.5465	10.5378	1.15354	12.0914	10.6672	11.8482	10.4019	10.7629	6.3056	9.75425	10.3813	10.5087	8.49029	10.6176	10.8832	10.7861	10.3697	10.3485	4.3246	10.4141	3.72278	10.3509	10.3749	7.58173	10.7353	10.3772	10.457	10.7842	10.4248	11.0272	8.60051	11.2869	6.1942	10.7217	8.17029	6.45871	4.6707	10.5944	11.5807	11.0534	10.3521	10.5958	7.2125	11.8915	10.9486	10.3787	10.5097
Slovakia	15.9087	15.7893	16.8352	15.8266	8.43055	6.98689	15.956	17.137	15.6907	16.0517	11.198	15.9593	15.67	15.7974	12.0444	15.9063	9.64989	16.0748	15.6584	15.6372	15.6829	15.7028	17.4071	15.6396	15.6637	11.6177	16.0241	15.6659	15.7457	16.0729	15.7135	16.3159	12.5393	9.66292	11.0476	16.0104	13.9699	11.1313	15.9571	15.8831	16.8695	16.3422	15.6408	15.8846	11.9547	17.1802	16.2373	15.6674	15.7984
Slovenia	14.6228	14.5034	15.5494	14.5407	7.75867	6.18636	14.6701	15.8511	14.4048	14.7658	17.3115	14.6734	14.3842	14.5115	14.508	10.6131	14.8861	14.7889	14.3725	14.3513	14.397	14.4169	7.66113	14.3537	14.3778	10.6683	14.7382	14.3801	14.4598	14.787	14.4276	5.96325	13.163	14.3735	10.526	14.7246	13.7826	10.867	14.6712	14.5972	15.5836	15.0563	14.3549	14.5987	11.7807	6.0703	14.9514	14.3815	14.5125
Solomon Islands	14.2253	14.106	15.1519	14.1432	8.11889	15.6967	14.2726	15.4536	14.0073	14.3683	14.6115	14.2759	13.9867	14.1141	14.1106	14.223	14.4886	14.3915	13.975	13.9538	13.9996	14.0194	12.5049	13.9563	13.9803	14.5883	14.3407	13.9826	14.0624	14.3895	14.0301	14.6325	15.7612	14.8923	14.6824	14.3271	14.3014	14.2762	14.2738	14.1998	15.1861	14.6588	13.9575	9.45628	15.5184	13.1943	14.554	13.984	14.1151
South Africa	18.3603	18.241	15.1125	18.2782	7.8988	11.3523	18.4077	14.647	18.1424	18.5034	12.1638	15.7029	18.1217	18.2491	14.6903	18.358	18.6237	18.5265	18.1101	18.0889	18.1346	18.1545	9.64993	17.175	18.1154	12.5976	18.4758	18.1176	18.1974	18.5246	18.1652	18.7676	11.3208	18.1111	12.9313	18.4621	13.3305	12.6587	14.1252	18.3348	19.3211	18.7939	18.0925	18.3362	13.6809	19.6319	18.689	18.1191	18.2501
Spain	17.4001	17.2808	17.4104	17.318	9.75137	11.7307	17.4474	17.7121	17.1821	17.5431	20.0888	14.925	17.1615	17.2888	9.51366	17.3978	10.9602	17.5662	17.1498	17.1286	17.1743	17.1942	10.6697	17.131	17.1551	8.00362	17.5155	17.1574	17.2372	17.5643	17.2049	17.8073	13.815	17.1508	10.6771	17.5019	8.95849	7.64555	17.4486	11.7578	12.7084	17.8336	17.1322	17.376	11.2032	5.48814	17.7287	17.1588	17.2898
Sri Lanka	17.7398	17.6204	18.6663	17.6576	8.02741	19.2112	17.7871	18.9681	17.5218	17.8828	20.4285	15.0823	17.5011	17.6285	15.6101	17.7374	18.0031	17.9059	17.4895	17.4683	12.393	17.5339	7.89734	17.4707	17.4948	15.2406	17.8552	17.497	17.5768	17.904	17.5446	18.147	10.0078	18.4068	11.5072	17.8415	17.8159	14.5718	17.7882	17.7142	18.7006	18.1733	17.4719	17.7157	12.4997	7.71063	18.0684	17.4985	17.6295
Sudan	18.3808	18.2615	19.3074	18.2987	8.93707	15.0858	18.4281	19.6091	18.1628	18.5238	14.7022	18.4314	18.1422	18.2696	18.2661	18.3785	18.6441	18.5469	18.1305	18.1093	18.1551	18.1749	10.0567	10.0346	6.98066	16.7289	18.4962	18.1381	18.2179	18.545	18.1856	18.788	13.764	19.0478	13.4129	18.4826	16.442	15.906	18.4293	18.3553	19.3416	18.8143	10.5542	18.3567	14.8864	11.6336	18.7094	18.1395	18.2705
Suriname	13.7072	13.5879	12.3312	13.6251	10.3998	15.1787	13.7545	14.9355	13.4892	13.8502	9.31425	13.7578	13.4686	13.596	13.5925	13.7049	13.0542	13.8734	13.4569	13.4358	13.4815	13.5013	8.77998	13.4382	13.4622	12.4608	13.8226	13.4645	13.5443	13.8715	13.512	14.1144	13.6337	14.3742	11.9671	13.809	9.53482	9.95147	13.7557	13.6817	14.668	14.1407	13.4394	13.6831	15.0003	14.9788	14.0359	13.466	13.597
Swaziland	14.7876	14.6683	15.7142	14.7055	10.4905	16.2591	14.835	16.016	14.5696	14.9306	12.2034	14.8382	14.549	14.6764	14.6729	14.7853	15.051	14.9538	14.5374	14.5162	14.5619	14.5818	11.3267	14.5186	14.5426	15.1506	14.903	14.5449	14.6247	14.9519	14.5925	15.1949	16.3236	15.4546	12.5367	14.8894	14.8637	12.8236	14.8361	14.7621	15.7484	15.2211	14.5198	14.7635	13.555	16.0592	15.1163	14.5464	14.6774
Sweden	15.497	15.3777	14.121	15.4149	7.7835	9.89098	15.5443	12.9758	15.279	15.64	10.6362	14.6314	15.2584	15.3858	10.0472	15.4947	13.2346	15.6632	15.2468	15.2256	15.2713	15.2912	9.94796	15.228	15.252	8.12592	15.6124	15.2543	15.3341	15.6613	15.3019	11.9922	10.1454	16.164	16.8704	15.5988	10.0417	8.74833	15.5455	15.4715	16.4578	15.9305	15.2292	15.4729	7.42488	16.7686	15.8257	15.2558	15.3868
Switzerland	14.6937	14.5744	15.6203	14.6116	6.8674	6.4112	14.741	11.2216	14.4757	14.8367	8.30395	12.4418	14.4551	14.5825	8.12932	14.6914	10.9497	14.8599	14.4435	14.4223	14.468	14.4879	7.55898	14.4247	14.4487	7.60521	14.8091	14.451	14.5308	14.858	14.4986	9.5597	10.2196	14.4444	16.0671	14.7955	7.48707	6.218	14.7422	14.6682	15.6545	15.1272	14.4259	14.6696	8.98599	4.51251	15.0224	14.4525	14.5835
Tajikistan	16.8704	16.7511	17.797	16.7883	13.1418	18.3419	16.9178	18.0988	16.6525	17.0134	15.3848	16.9211	16.6318	16.7592	15.1463	16.8681	11.0876	17.0366	16.6202	16.599	15.0353	16.6646	11.1797	16.6014	16.6254	17.2334	16.9859	16.6277	13.4886	17.0347	16.6753	17.2777	16.7969	17.5374	15.5358	16.9722	16.9465	16.9214	16.9189	16.8449	17.8312	17.304	16.6026	16.8463	14.8493	18.142	17.1991	16.6292	16.7602
Tanzania	18.6575	18.5382	19.5841	18.5754	11.0355	20.129	18.7048	19.8859	18.4395	18.8005	14.5551	18.7081	18.4189	18.5463	16.9334	18.6552	18.9208	18.8237	18.4073	10.6454	18.4318	18.4517	11.0468	18.3885	18.4125	16.0248	18.7729	18.4148	18.4946	18.8218	18.4624	19.0648	15.15	19.3245	13.3432	18.7593	17.8173	18.7084	18.706	18.632	19.6183	19.091	18.3897	18.6334	14.1591	19.9291	18.9862	18.4163	18.5473
Thailand	18.7749	18.6556	19.7015	18.6928	9.46402	12.7453	18.8222	18.3938	18.5569	18.9179	12.5687	18.8255	18.5363	18.6636	16.1344	18.7726	19.0382	18.941	18.5246	18.5034	6.97786	18.569	11.5254	18.5059	18.5299	15.0436	18.8903	18.5322	18.612	18.9391	18.5797	19.1821	14.6671	19.4419	10.9159	18.8767	18.851	15.9636	18.8234	18.7494	19.7357	19.2084	18.507	18.7508	10.9632	9.70528	19.1035	18.5336	18.6646
Togo	16.6809	16.5616	17.6075	16.5988	12.5786	18.1524	16.7283	17.9093	16.463	16.824	11.4332	16.7316	5.49866	16.5697	15.6499	16.6786	16.9443	16.8471	6.00558	16.4095	16.4552	16.4751	10.7514	10.583	16.436	13.2945	16.7964	16.4382	8.83438	16.8452	4.62702	17.0882	18.2169	17.348	13.5545	16.7827	14.7421	14.717	16.7294	16.6554	17.6417	17.1145	16.4131	16.6569	14.6598	7.0715	8.17943	16.4397	16.5707
Tonga	12.5038	12.3844	13.4304	12.4217	5.40357	13.9752	12.5511	13.7321	12.2858	12.6468	13.5831	12.5544	12.2652	12.3925	12.389	12.5014	12.7671	12.6699	12.2535	12.2323	12.278	12.2979	9.68473	12.2347	12.2588	6.49091	12.6192	12.2611	12.3408	12.668	12.3086	12.911	14.0397	13.1708	10.8814	12.6056	10.0541	12.5547	12.5522	12.4782	13.4646	12.9373	12.2359	6.84489	12.1874	7.41663	12.8324	12.2625	12.3935
Trinidad and Tobago	13.6898	13.5705	8.85591	13.6077	7.83782	15.1612	13.7371	14.9181	13.4718	13.8328	10.8876	10.3392	13.4512	13.5786	10.7129	13.6875	13.9531	13.856	13.4395	13.4183	13.4641	13.4839	4.82489	13.4208	13.4448	11.1906	13.8052	13.4471	13.5269	13.854	13.4946	14.097	12.3635	14.3568	10.2551	8.70091	9.55378	9.06323	13.7383	13.6643	14.6506	14.1233	13.422	13.6657	12.1207	14.9614	14.0185	13.4485	13.5796
Tunisia	16.9978	16.8785	17.9244	16.9157	12.11	10.6079	17.0451	18.2261	16.7798	17.1408	9.86563	17.0484	16.7592	16.8866	14.8682	16.9955	17.2611	17.1639	16.7475	16.7263	16.7721	16.7919	9.50065	15.8125	16.7528	13.7365	17.1132	16.7551	16.8349	17.162	16.8026	17.405	14.9094	16.7485	11.9374	17.0996	15.059	13.4244	17.0463	16.9723	17.9586	17.4313	16.73	16.9737	11.9674	18.2694	17.3265	16.7565	16.8876
Turkey	18.6849	18.5656	19.6115	11.6066	9.82315	20.1563	18.7322	17.2052	18.4669	18.8279	9.96191	18.7355	18.4463	18.5736	15.708	18.6826	16.4225	6.46655	18.4346	18.4134	18.4591	18.479	10.303	18.4158	18.4399	12.8741	18.8003	18.4422	18.522	18.8491	18.4897	19.0921	13.8884	19.3519	9.85615	18.7867	14.9003	15.1805	18.7334	18.6593	19.6457	19.1184	18.417	18.6608	11.2521	6.72504	19.0135	18.4436	8.92507
Turkmenistan	16.2887	16.1694	17.2153	10.0808	12.3495	17.7601	16.336	17.517	16.0707	16.4317	18.9774	16.3393	16.0501	16.1774	15.2577	16.2864	10.8995	16.4548	16.0384	16.0172	14.4535	16.0828	11.821	16.0197	16.0437	16.6517	16.4041	16.046	12.7246	16.4529	16.0935	16.6959	15.8097	16.9557	15.6472	16.3905	16.3648	13.3439	16.3372	16.2632	17.2495	16.7222	16.0208	16.2646	14.0264	11.3507	16.6173	16.0474	16.1784
Uganda	18.3602	18.2409	19.2868	18.2781	11.7892	19.8317	18.4075	19.5885	18.1422	18.5032	14.3215	17.4945	18.1216	18.249	18.2455	18.3579	18.6235	18.5264	18.1099	18.0888	18.1345	18.1543	11.3217	15.229	18.1152	18.7232	18.4756	18.1175	18.1973	18.5245	18.1651	18.7675	16.7826	19.0272	12.9119	18.462	18.4363	16.3962	18.4087	18.3347	19.321	18.7937	18.0924	18.3361	15.7925	19.6318	18.6889	18.119	18.25
Ukraine	18.5979	18.4786	19.5245	11.2399	11.2613	11.6903	18.6452	19.8262	18.3799	18.7409	13.1028	18.6485	18.3593	18.4867	18.4832	14.2781	10.8793	18.764	18.3476	18.3264	17.4559	18.392	9.53683	18.3289	18.3529	13.7139	18.7133	18.3552	12.5351	18.7621	18.4027	19.0051	11.9783	14.4985	10.5109	18.6997	14.2612	11.7461	18.6464	18.5724	19.5587	19.0314	18.33	18.5738	12.603	10.8027	18.9265	18.3566	18.4876
United Kingdom	17.2473	17.1279	12.0758	17.1652	5.56972	10.7566	17.2946	18.4756	17.0293	17.3903	19.936	11.8172	17.0086	17.136	10.7028	17.2449	13.1931	17.4134	16.997	16.9758	11.2377	17.0414	6.70182	12.7297	17.0023	9.75376	9.55172	17.0045	17.0843	17.4115	17.0521	17.6545	8.2283	13.8199	10.7651	11.4355	11.3382	8.67979	17.2957	17.2217	18.2081	17.6808	16.9794	17.2232	10.1235	6.41534	17.5759	17.006	9.93286
United States	17.9767	17.8574	11.83	17.8946	8.14696	11.6342	18.024	19.205	17.7587	18.1197	11.6817	10.648	17.7381	13.8137	9.29269	17.9744	12.9417	18.1429	17.7265	17.7053	11.2107	17.7709	8.60927	17.7077	17.7317	8.82725	12.8191	17.734	12.8544	18.141	17.7816	12.9903	11.3937	13.1025	10.4225	12.1786	9.31489	6.95047	18.0252	10.0219	18.9375	18.4102	17.7089	17.9526	11.9351	19.2483	11.973	17.7355	9.57681
Uruguay	15.6396	15.5203	16.5662	15.5575	8.472	17.1111	15.6869	16.8679	15.4216	15.7826	11.4511	15.6902	15.401	15.5284	8.99183	15.6373	10.074	15.8058	15.3893	15.3682	15.4139	15.4337	8.85786	15.3706	15.3946	7.70608	15.755	15.3969	15.4767	15.8039	15.4445	16.0469	15.5661	16.3066	11.9223	15.7414	8.70812	8.03847	15.6881	15.6141	16.6004	16.0731	15.3718	15.6155	12.4329	16.9112	15.9683	15.3984	15.5294
Uzbekistan	18.174	18.0547	19.1006	11.6265	12.5312	19.6454	18.2213	19.4023	17.956	18.317	14.9766	18.2246	17.9354	18.0627	15.5335	18.1717	11.1274	18.3401	17.9237	17.9025	14.8347	17.9681	11.4443	17.905	17.929	16.5221	18.2894	17.9313	13.3106	18.3382	17.9788	18.5812	15.5748	18.841	14.7599	18.2758	18.2501	15.006	18.2225	18.1485	19.1348	18.6075	17.9061	18.1499	14.9954	19.4456	18.5026	17.9327	18.0637
Vanuatu	13.3699	13.2506	14.2965	13.2878	7.6306	14.8414	13.4173	14.5983	13.1519	13.5129	12.7445	13.4205	13.1313	13.2587	13.2552	13.3676	13.6333	13.5361	13.1197	13.0985	13.1442	13.1641	12.1603	13.1009	13.1249	13.7329	13.4853	13.1272	13.207	13.5342	13.1748	13.7772	14.9059	14.0369	13.827	13.4717	13.446	13.4209	13.4184	13.3444	14.3307	13.8035	13.1021	13.3458	14.663	7.22092	13.6986	13.1287	13.2597
Venezuela	17.6326	17.5133	15.697	17.5505	11.1621	19.104	17.6799	17.2515	17.4146	17.7756	13.4161	15.6683	17.394	17.5213	10.8364	17.6303	14.4147	17.7987	17.3823	17.3611	17.4069	17.4267	9.92999	17.3635	17.3876	8.94837	11.155	17.3899	17.4697	17.7968	17.4374	18.0398	14.9564	18.2996	12.9422	17.7344	8.53061	7.69144	17.6811	17.6071	18.5934	18.0661	17.3647	17.6085	14.8739	18.9042	17.9612	17.3913	17.5223
Yemen	17.8633	17.744	18.7899	17.7812	13.2632	14.922	17.9107	19.0917	17.6454	18.0063	16.2685	17.914	17.6247	17.7521	17.7486	17.861	18.1267	18.0295	17.6131	17.5919	17.6376	17.6575	12.9442	17.5943	17.6183	16.2114	17.9788	17.6206	17.7004	18.0276	17.6682	18.2706	16.4035	18.5303	14.3886	17.9651	17.0231	15.8994	17.9118	17.8378	18.8241	18.2969	17.5955	17.8392	15.4069	10.9148	18.192	17.6221	17.7531
Zambia	17.3838	11.4654	18.3104	17.3017	10.1234	18.8553	17.4312	18.6122	17.1658	17.5268	13.5144	17.4344	17.1452	17.2726	15.6597	17.3815	17.6472	17.55	17.1336	17.1124	17.1581	17.178	11.5444	17.1148	17.1388	15.2211	17.4992	17.1411	17.2209	17.5481	17.1887	17.7911	13.943	18.0508	12.9137	17.4856	15.8505	14.909	17.4323	17.3583	18.3446	17.8174	17.116	17.3597	13.7903	18.6554	17.7125	17.1426	17.2736
Zimbabwe	17.4444	17.325	18.371	17.3623	8.30755	18.9158	17.4917	18.6727	17.2264	17.5874	13.2031	15.8856	17.2058	17.3331	14.8039	17.4421	17.7077	17.6105	17.1941	17.1729	17.2186	17.2385	9.85919	15.1604	17.1994	15.2817	17.5598	17.2017	17.2814	17.6086	17.2492	17.8516	13.1965	18.1114	13.4356	17.5462	16.6042	14.9696	17.4929	17.4188	18.4052	17.8779	17.1765	17.4203	15.0486	18.7159	17.773	17.2031	17.3341
China	21.9566	21.8373	20.9533	21.8745	10.5921	15.1627	22.0039	20.4362	21.7386	22.0996	14.3842	15.304	21.718	15.8925	15.0631	21.9543	16.9573	22.1228	21.7063	21.6852	13.1415	21.7507	10.297	21.6876	21.7116	14.2597	22.072	21.7139	20.1627	22.1209	21.7615	22.3639	16.0599	22.6236	13.7542	22.0584	14.9025	13.1126	14.732	17.0415	22.9174	22.3901	21.6888	21.9325	14.0704	11.2191	13.884	21.7154	14.5333
[truncated: 104 more columns]
